# Supplementary material for: Risk prediction models for sarcopenia in elderly people: a systematic review and meta-analysis
Source: Front Med (Lausanne). 2025 Jun 2;12:1589583. doi: 10.3389/fmed.2025.1589583 (PMC12171125; doi:10.3389/fmed.2025.1589583)
Supplement: Supplementary file 1 [file Data_Sheet_1.zip]

Archive with 5 entries (5 files):
- Supplementary Material/Scope statement .docx
- Supplementary Material/Search strategy.docx
- Supplementary Material/Supplementary Figures.docx
- Supplementary Material/Supplementary Table 1.docx
- Supplementary Material/Supplementary Table 2.docx
